# Supplementary material for: An Active Fraction of Trillium tschonoskii Promotes the Regeneration of Intestinal Epithelial Cells After Irradiation
Source: Front Cell Dev Biol. 2021 Nov 2;9:745412. doi: 10.3389/fcell.2021.745412 (PMC8593212; doi:10.3389/fcell.2021.745412)
Supplement: Supplementary file 2 [file Data_Sheet_1.ZIP]

Archive with 41 entries (36 files):
- Raw data/
- Raw data/Fig. 2 B-Raw data/
- Raw data/Fig. 2 B-Raw data/EdU_2-0-1_008.fcs
- Raw data/Fig. 2 B-Raw data/EdU_2-0-2_009.fcs
- Raw data/Fig. 2 B-Raw data/EdU_2-0-3_003.fcs
- Raw data/Fig. 2 B-Raw data/EdU_2-1_006.fcs
- Raw data/Fig. 2 B-Raw data/EdU_2-2_005.fcs
- Raw data/Fig. 2 B-Raw data/EdU_2-3_007.fcs
- Raw data/Fig. 2 B-Raw data/EdU_Blank_001.fcs
- Raw data/Fig. 2 B-Raw data/EdU_Con-1_002.fcs
- Raw data/Fig. 2 B-Raw data/EdU_Con-2_010.fcs
- Raw data/Fig. 2 B-Raw data/EdU_Con-3_011.fcs
- Raw data/Fig. 2 C-Raw data/
- Raw data/Fig. 2 C-Raw data/2021-05-20_at_11-21-26am-13.fcs
- Raw data/Fig. 2 C-Raw data/2021-05-20_at_11-21-26am-14.fcs
- Raw data/Fig. 2 C-Raw data/2021-05-20_at_11-21-26am-15.fcs
- Raw data/Fig. 2 C-Raw data/2021-05-20_at_11-21-26am-16.fcs
- Raw data/Fig. 2 C-Raw data/2021-05-20_at_11-21-26am-17.fcs
- Raw data/Fig. 2 C-Raw data/2021-05-20_at_11-21-26am-18.fcs
- Raw data/Fig. 2 C-Raw data/2021-05-20_at_11-21-26am-19.fcs
- Raw data/Fig. 2 C-Raw data/2021-05-20_at_11-21-26am-20.fcs
- Raw data/Fig. 2 C-Raw data/2021-05-20_at_11-21-26am-21.fcs
- Raw data/Fig. 2 C-Raw data/Ordered list.txt
- Raw data/Fig. 3 C-D-Raw data/
- Raw data/Fig. 3 C-D-Raw data/2021-03-17_at_06-36-46pm-1.fcs
- Raw data/Fig. 3 C-D-Raw data/2021-03-17_at_06-36-46pm-2.fcs
- Raw data/Fig. 3 C-D-Raw data/2021-03-17_at_06-36-46pm-3.fcs
- Raw data/Fig. 3 C-D-Raw data/2021-03-17_at_06-36-46pm-4.fcs
- Raw data/Fig. 3 C-D-Raw data/2021-03-17_at_06-36-46pm-5.fcs
- Raw data/Fig. 3 C-D-Raw data/2021-03-17_at_06-36-46pm-6.fcs
- Raw data/Fig. 3 C-D-Raw data/Ordered list.txt
- Raw data/Fig. S 1 A - Raw data/
- Raw data/Fig. S 1 A - Raw data/2021-09-24_at_06-47-06pm-1.fcs
- Raw data/Fig. S 1 A - Raw data/2021-09-24_at_06-47-06pm-2.fcs
- Raw data/Fig. S 1 A - Raw data/2021-09-24_at_06-47-06pm-3.fcs
- Raw data/Fig. S 1 A - Raw data/2021-09-24_at_06-47-06pm-4.fcs
- Raw data/Fig. S 1 A - Raw data/2021-09-24_at_06-47-06pm-5.fcs
- Raw data/Fig. S 1 A - Raw data/2021-09-24_at_06-47-06pm-6.fcs
- Raw data/Fig. S 1 A - Raw data/Ordered list.txt
- Raw data/Raw data.xlsx
- Raw data/Raw microscopy images.pdf
