# Supplementary material for: An Active Fraction of Trillium tschonoskii Promotes the Regeneration of Intestinal Epithelial Cells After Irradiation
Source: Front Cell Dev Biol. 2021 Nov 2;9:745412. doi: 10.3389/fcell.2021.745412 (PMC8593212; doi:10.3389/fcell.2021.745412)
Supplement: Supplementary file 2 [file Data_Sheet_1.ZIP › Raw data/Fig. 2 C-Raw data/Ordered list.txt]

Ordered list：
13: con-1,
14: con-2,
15: con-3,

16: TT-2-0-1,
17: TT-2-0-2,
18: TT-2-0-3,

19: TT-2-1,
20: TT-2-2,
21: TT-2-3
