# Supplementary material for: An Active Fraction of Trillium tschonoskii Promotes the Regeneration of Intestinal Epithelial Cells After Irradiation
Source: Front Cell Dev Biol. 2021 Nov 2;9:745412. doi: 10.3389/fcell.2021.745412 (PMC8593212; doi:10.3389/fcell.2021.745412)
Supplement: Supplementary file 2 [file Data_Sheet_1.ZIP › Raw data/Fig. S 1 A - Raw data/Ordered list.txt]

Ordered list：
1: TT-2-1,
2: TT-2-2,
3: TT-2-3，

4: con-1,
5: con-2,
6: con-3
