# Supplementary material for: An Active Fraction of Trillium tschonoskii Promotes the Regeneration of Intestinal Epithelial Cells After Irradiation
Source: Front Cell Dev Biol. 2021 Nov 2;9:745412. doi: 10.3389/fcell.2021.745412 (PMC8593212; doi:10.3389/fcell.2021.745412)
Supplement: Supplementary file 2 [file Data_Sheet_1.ZIP › Raw data/Raw data.xlsx]

## Sheet: Fig.1 B
	Colony numbers formed by IEC-6 cells after 10 Gy irradiation and addition of DMSO, or TT-2 to the culture medium
	Group	Number
	Con-1	33
	Con-2	37
	Con-3	40
	TT-2-1	92
	TT-2-2	82
	TT-2-3	85

## Sheet: Fig.1 C
	Colony numbers formed by IEC-6 cells after 10 Gy irradiation and addition of TT-2 or samples isolated after elution with different concentrations of ethanol (TT-2-0, TT-2-15, and TT-2-50)
			Group	Number
			Con-1	31
			Con-2	27
			Con-3	25
			TT-2-1	54
			TT-2-2	70
			TT-2-3	68
			TT-2-0-1	60
			TT-2-0-2	69
			TT-2-0-3	63
			TT-2-15-1	34
			TT-2-15-2	46
			TT-2-15-3	43
			TT-2-50-1	43
			TT-2-50-2	41
			TT-2-50-3	45

## Sheet: Fig.S1 A
	Percentage analysis of EdU incorporation for 4 h in HIEC-6 cells with or without TT-2 or TT-2-0
		Group	Percentage(%)				A				B
		Con-1	9.07
		Con-2	7.44
		Con-3	10.2
		TT-2-1	14.7
		TT-2-2	12.9
		TT-2-3	12.2
							Gating strategies for EdU incorporation in HIEC-6 cells with or without TT-2 or TT-2-0 for 48 h

## Sheet: Fig.S1 B
	CyclinD1 mRNA expression relative to HPRT					Myc mRNA expression relative to HPRT					Fos mRNA expression relative to HPRT					Jun mRNA expression relative to HPRT
	Con-1	1.13564				Con-1	0.964766				Con-1	0.96506				Con-1	1.04914
	Con-2	0.964488				Con-2	0.989245				Con-2	0.956726				Con-2	0.993916
	Con-3	0.912982				Con-3	1.04779				Con-3	1.08307				Con-3	0.958993
	TT-2-1	2.10296				TT-2-1	1.75666				TT-2-1	2.34172				TT-2-1	2.43294
	TT-2-2	2.43304				TT-2-2	1.85635				TT-2-2	2.33378				TT-2-2	2.11623
	TT-2-3	2.43341				TT-2-3	1.86812				TT-2-3	2.07045				TT-2-3	2.34557

## Sheet: Fig.S1 C
	Bcl2 mRNA expression relative to HPRT					Caspase3 mRNA expression relative to HPRT					P53 mRNA expression relative to HPRT
	Con-1	0.909804				Con-1	0.96543				Con-1	1.02078
	Con-2	1.05938				Con-2	1.07592				Con-2	0.988457
	Con-3	1.03753				Con-3	0.962722				Con-3	0.991087
	TT-2-1	1.77393				TT-2-1	0.616312				TT-2-1	0.746424
	TT-2-2	1.80305				TT-2-2	0.558608				TT-2-2	0.623902
	TT-2-3	1.82798				TT-2-3	0.488025				TT-2-3	0.650566

## Sheet: Fig.S2 B
	Colony numbers formed by IEC-6 cells after adding different concentrations of TT-2 to the culture medium.
Group	Number
TT-2--0 μg/mL-1	223
TT-2--0 μg/mL-2	209
TT-2--0 μg/mL-3	231
TT-2--2 μg/mL-1	216
TT-2--2 μg/mL-2	228
TT-2--2 μg/mL-3	231
TT-2--5 μg/mL-1	229
TT-2--5 μg/mL-2	215
TT-2--5 μg/mL-3	198
TT-2--10 μg/mL-1	213
TT-2--10 μg/mL-2	223
TT-2--10 μg/mL-3	229
TT-2--20 μg/mL-1	225
TT-2--20 μg/mL-2	234
TT-2--20 μg/mL-3	232
TT-2--50 μg/mL-1	227
TT-2--50 μg/mL-2	239
TT-2--50 μg/mL-3	230

## Sheet: Fig.2 A
	Numbers of EdU+ cells / field in IEC-6 cells after 10 Gy irradiation with or without TT-2 or TT-2-0 treatment for 48 h
Group	Numbers of EdU+ cells / field
Con-1	7
Con-2	5
Con-3	9
TT-2-1	15
TT-2-2	17
TT-2-3	19
TT-2-0-1	15
TT-2-0-2	13
TT-2-0-3	17

## Sheet: Fig.2 B
	Percentage analysis of EdU incorporation for 4 h in IEC-6 cells after 10 Gy irradiation with or without TT-2 or TT-2-0
		Group	Percentage(%)				A				B
		Con-1	4.5
		Con-2	3.46
		Con-3	6.11
		TT-2-1	28.5
		TT-2-2	23.4
		TT-2-3	21.2
		TT-2-0-1	20.6
		TT-2-0-2	17.3
		TT-2-0-3	19.7
							Gating strategies for EdU incorporation in IEC-6 cells after irradiation with or without TT-2 or TT-2-0 for 48 h

## Sheet: Fig.2 C
	Percentage of apoptotic cells among IEC-6 cells after 10 Gy irradiation with or without TT-2 or TT-2-0 treatment for 48 h
Group	Percentage (%)
Con-1	7.48
Con-2	9.24
Con-3	8.4
TT-2-1	4.37
TT-2-2	1.97					A				B
TT-2-3	4.57
TT-2-0-1	2.8
TT-2-0-2	4.19
TT-2-0-3	4.46
						Gating strategies for percentage of apoptotic cells among IEC-6 cells after irradiation with or without TT-2 or TT-2-0 for 48 h

## Sheet: Fig.2 D
	Cyclin D1 mRNA expression relative to GAPDH
Con-1	0.925261
Con-2	1.14344
Con-3	0.945197
TT-2-1	1.69107
TT-2-2	1.71102
TT-2-3	1.52377
	Myc mRNA expression relative to GAPDH
Con-1	0.996984
Con-2	1.06743
Con-3	0.939668
TT-2-1	1.45783
TT-2-2	1.83027
TT-2-3	1.40309

[truncated: 24 more sheets: Fig.2 E, Fig.3 B, Fig.3 C, Fig.3 D, Fig.3 E, Fig.3 F, Fig.3 G, Fig.S3 B, Fig.S3 C, Fig.S3 D, Fig.S3 E, Fig.4 B, Fig.4 C, Fig.4 D, Fig.4 E, Fig.4 F, Fig.5 A, Fig.5 B, Fig.5 C, Fig.6 A …]
